# Supplementary material for: Color stability of CAD/CAM and additively manufactured resin materials: influence of surface treatment and layer thickness - an in vitro study
Source: Saudi Dent J. 2026 Jul 31;38(8):106. doi: 10.1007/s44445-026-00217-0 (PMC13427699; doi:10.1007/s44445-026-00217-0)
Supplement: Supplementary file 1 — Supplementary Material 1 [file 44445_2026_217_MOESM1_ESM.xlsx]

## Sheet: Tabelle1
Material	Layer thickness (mm)	Surface treatment	Measurement day	Mean	SD	Min	Max
GB	0.5	untreated	0	0.395	0.434	0.0	1404
GB	0.5	untreated	1	8957	0.914	8004	10.82
GB	0.5	untreated	2	12.39	1893	10.37	16.89
GB	0.5	untreated	3	15.11	0.965	13.9	16.83
GB	0.5	untreated	4	17.94	1001	16.25	19.89
GB	0.5	untreated	5	18.14	1.42	14.95	19.82
GB	0.5	untreated	6	21.51	1.97	18.33	25.53
GB	0.5	untreated	7	21.54	0.847	20.11	22.77
GB	0.5	untreated	14	23.96	1576	22.36	27.54
GB	0.5	untreated	21	25.44	1323	23.42	27.56
GB	0.5	untreated	28	25.96	1192	24.72	28.14
GB	0.5	polished	0	0.686	0.368	0.173	1503
GB	0.5	polished	1	6063	1392	4428	8721
GB	0.5	polished	2	6378	2512	3385	10.94
GB	0.5	polished	3	10.26	2164	7409	13.36
GB	0.5	polished	4	12.26	2574	9308	16.47
GB	0.5	polished	5	14.51	1989	12.1	18.44
GB	0.5	polished	6	16.84	2376	12.13	20.42
GB	0.5	polished	7	18.72	1698	16.75	22.1
GB	0.5	polished	14	18.06	1563	15.22	20.49
GB	0.5	polished	21	21.18	4.16	13.08	28.73
GB	0.5	polished	28	19.12	3943	11.61	22.94
GB	0.5	glazed	0	0.49	0.671	0.0	1868
GB	0.5	glazed	1	6.79	2053	1.4	8545
GB	0.5	glazed	2	9029	1359	7.71	11.45
GB	0.5	glazed	3	12.84	0.862	12.14	14.75
GB	0.5	glazed	4	13.17	1989	9804	15.43
GB	0.5	glazed	5	14.89	1395	13.05	17.31
GB	0.5	glazed	6	14.65	2707	8434	17.09
GB	0.5	glazed	7	15.86	2.72	10.99	18.49
GB	0.5	glazed	14	19.18	1727	16.11	21.59
GB	0.5	glazed	21	21.34	3949	18.46	29.07
GB	0.5	glazed	28	24.07	1862	21.18	26.6
GB	1.0	untreated	0	0.391	0.24	0.1	0.9
GB	1.0	untreated	1	4703	0.737	3.490	5819
GB	1.0	untreated	2	6.72	0.622	5688	7664
GB	1.0	untreated	3	8876	0.955	7713	10.94
GB	1.0	untreated	4	10.29	0.834	8877	11.35
GB	1.0	untreated	5	9787	2057	5192	13.15
GB	1.0	untreated	6	12.24	1872	9519	16.1
GB	1.0	untreated	7	12.77	0.865	11.66	14.4
GB	1.0	untreated	14	13.56	1246	11.65	14.8
GB	1.0	untreated	21	14.25	2008	9547	17.04
GB	1.0	untreated	28	14.12	1755	10.97	17.08
GB	1.0	polished	0	0.734	0.593	0.1	1803
GB	1.0	polished	1	3616	1306	0.964	5295
GB	1.0	polished	2	5973	1455	2948	7803
GB	1.0	polished	3	7096	1467	4484	8857
GB	1.0	polished	4	7679	1.51	4885	9707
GB	1.0	polished	5	9198	2166	4287	11.43
GB	1.0	polished	6	10.37	1939	5877	12.57
GB	1.0	polished	7	11.81	1943	8173	14.29
GB	1.0	polished	14	14.33	2.3	10.36	16.99
GB	1.0	polished	21	15.53	3227	12.17	21.94
GB	1.0	polished	28	18.5	2767	13.77	22.84
GB	1.0	glazed	0	0.82	0.948	0.0	3114
GB	1.0	glazed	1	3757	1043	2379	5429
GB	1.0	glazed	2	4854	0.693	3838	5792
GB	1.0	glazed	3	5892	0.94	4686	7425
GB	1.0	glazed	4	7983	1076	6723	10.17
GB	1.0	glazed	5	7959	1108	6376	10.04
GB	1.0	glazed	6	9444	0.819	8324	11.27
GB	1.0	glazed	7	11.27	1331	8916	13.12
GB	1.0	glazed	14	13.47	0.748	12.15	15.03
GB	1.0	glazed	21	16.17	2124	14.03	21.46
GB	1.0	glazed	28	15.76	1.92	13.43	19.67
PCR	0.5	untreated	0	0.847	0.526	0.224	1.9
PCR	0.5	untreated	1	11.1	0.858	9.67	12.24
PCR	0.5	untreated	2	15.41	0.672	14.28	16.3
PCR	0.5	untreated	3	18.67	0.972	17.62	20.16
PCR	0.5	untreated	4	20.67	0.877	19.57	22.23
PCR	0.5	untreated	5	21.72	0.869	19.93	22.93
PCR	0.5	untreated	6	23.24	0.779	22.44	24.73
PCR	0.5	untreated	7	25.15	0.749	24.3	26.19
PCR	0.5	untreated	14	27.4	1015	25.81	28.82
PCR	0.5	untreated	21	28.62	0.849	27.42	29.87
PCR	0.5	untreated	28	29.99	0.945	28.33	31.5
PCR	0.5	polished	0	0.534	0.256	0.245	1105
PCR	0.5	polished	1	8215	0.573	7671	9651
PCR	0.5	polished	2	12.4	0.814	11.33	13.97
PCR	0.5	polished	3	14.22	0.731	12.71	15.47
PCR	0.5	polished	4	16.23	0.97	14.57	17.7
PCR	0.5	polished	5	18.13	0.865	17.05	19.92
PCR	0.5	polished	6	20.16	0.773	18.72	21.18
PCR	0.5	polished	7	21.57	0.74	19.95	22.51
PCR	0.5	polished	14	23.21	0.98	21.66	24.55
PCR	0.5	polished	21	25.09	0.89	23.69	26.21
PCR	0.5	polished	28	26.86	1633	23.8	28.67
PCR	0.5	glazed	0	1118	0.931	0.141	2791
PCR	0.5	glazed	1	8538	1412	6697	11.19
PCR	0.5	glazed	2	11.62	1174	9848	14.02
PCR	0.5	glazed	3	14.15	0.783	12.77	15.6
PCR	0.5	glazed	4	16.29	0.789	15.21	17.85
PCR	0.5	glazed	5	18.11	0.965	16.43	19.47
PCR	0.5	glazed	6	19.45	1087	18.14	21.43
PCR	0.5	glazed	7	20.76	0.939	19.62	22.55
PCR	0.5	glazed	14	22.79	0.883	21.11	24.32
PCR	0.5	glazed	21	23.37	1.6	20.49	25.54
PCR	0.5	glazed	28	25.04	1393	23.42	27.38
PCR	1.0	untreated	0	0.695	0.429	0.224	1584
PCR	1.0	untreated	1	8.14	0.816	7215	9755
PCR	1.0	untreated	2	11.62	0.906	10.19	13.3
PCR	1.0	untreated	3	13.33	0.576	12.72	14.15
PCR	1.0	untreated	4	14.93	0.729	13.58	15.92
PCR	1.0	untreated	5	15.67	0.873	14.61	16.8
PCR	1.0	untreated	6	16.5	0.817	15.58	18.32
PCR	1.0	untreated	7	17.78	0.922	16.66	19.55
PCR	1.0	untreated	14	20.22	0.879	18.85	21.45
PCR	1.0	untreated	21	21.39	1081	19.86	23.67
PCR	1.0	untreated	28	23.18	1044	21.47	24.81
PCR	1.0	polished	0	1.4	0.538	0.714	2304
PCR	1.0	polished	1	3915	0.822	1975	4828
PCR	1.0	polished	2	6311	0.91	4002	7224
PCR	1.0	polished	3	7514	1179	4.7	8801
PCR	1.0	polished	4	8628	0.999	6436	10.01
PCR	1.0	polished	5	9826	0.99	7.23	11.09
PCR	1.0	polished	6	11.45	1049	8846	12.48
PCR	1.0	polished	7	12.14	0.795	10.28	13.1
PCR	1.0	polished	14	14.39	1168	11.97	16.24
PCR	1.0	polished	21	16.42	0.624	15.45	17.44
PCR	1.0	polished	28	17.83	0.776	16.63	19.23
PCR	1.0	glazed	0	0.656	0.369	0.224	1304
PCR	1.0	glazed	1	5143	0.803	4001	6568
PCR	1.0	glazed	2	7.17	0.701	6011	8341
PCR	1.0	glazed	3	9213	1128	8048	11.39
PCR	1.0	glazed	4	10.07	1.01	8983	11.89
PCR	1.0	glazed	5	11.23	0.933	10.4	13.05
PCR	1.0	glazed	6	12.31	0.933	11.48	13.97
PCR	1.0	glazed	7	13.59	0.749	12.69	14.85
PCR	1.0	glazed	14	15.8	1161	14.71	17.77
PCR	1.0	glazed	21	17.32	1213	16.0	20.2
PCR	1.0	glazed	28	18.44	1177	17.0	20.4
